# Supplementary material for: N-3 Fatty Acid Supplementation Impacts Protein Metabolism Faster Than it Lowers Proinflammatory Cytokines in Advanced Breast Cancer Patients: Natural 15N/14N Variations during a Clinical Trial
Source: Metabolites. 2022 Sep 24;12(10):899. doi: 10.3390/metabo12100899 (PMC9609900; doi:10.3390/metabo12100899)
Supplement: Supplementary file 1 [file metabolites-12-00899-s001.zip]

Archive with 1 entries (1 files):
- metabolites-1863769-supplementary.pdf
